# Supplementary material for: Foxp1 suppresses cortical angiogenesis and attenuates HIF-1alpha signaling to promote neural progenitor cell maintenance
Source: EMBO Rep. 2024 Apr 10;25(5):9. doi: 10.1038/s44319-024-00131-8 (PMC11094073; doi:10.1038/s44319-024-00131-8)
Supplement: Supplementary file 6 — Source data Fig. 1 [file 44319_2024_131_MOESM6_ESM.zip]

Archive with 15 entries (14 files):
- Figure 1 zip files/
- Figure 1 zip files/1H.zip
- __MACOSX/Figure 1 zip files/._1H.zip
- Figure 1 zip files/1K.zip
- __MACOSX/Figure 1 zip files/._1K.zip
- Figure 1 zip files/1J.zip
- __MACOSX/Figure 1 zip files/._1J.zip
- Figure 1 zip files/1G.zip
- __MACOSX/Figure 1 zip files/._1G.zip
- Figure 1 zip files/1F.zip
- __MACOSX/Figure 1 zip files/._1F.zip
- Figure 1 zip files/1D.zip
- __MACOSX/Figure 1 zip files/._1D.zip
- Figure 1 zip files/1E.zip
- __MACOSX/Figure 1 zip files/._1E.zip
