# Supplementary material for: Foxp1 suppresses cortical angiogenesis and attenuates HIF-1alpha signaling to promote neural progenitor cell maintenance
Source: EMBO Rep. 2024 Apr 10;25(5):9. doi: 10.1038/s44319-024-00131-8 (PMC11094073; doi:10.1038/s44319-024-00131-8)
Supplement: Supplementary file 7 — Source data Fig. 2 [file 44319_2024_131_MOESM7_ESM.zip]

Archive with 33 entries (32 files):
- Figure 2 zip files/
- Figure 2 zip files/2E-H.zip
- __MACOSX/Figure 2 zip files/._2E-H.zip
- Figure 2 zip files/2I:J.zip
- __MACOSX/Figure 2 zip files/._2I:J.zip
- Figure 2 zip files/2U.zip
- __MACOSX/Figure 2 zip files/._2U.zip
- Figure 2 zip files/2T.zip
- __MACOSX/Figure 2 zip files/._2T.zip
- Figure 2 zip files/2V.zip
- __MACOSX/Figure 2 zip files/._2V.zip
- Figure 2 zip files/2W.zip
- __MACOSX/Figure 2 zip files/._2W.zip
- Figure 2 zip files/2S.zip
- __MACOSX/Figure 2 zip files/._2S.zip
- Figure 2 zip files/2R.zip
- __MACOSX/Figure 2 zip files/._2R.zip
- Figure 2 zip files/2P.zip
- __MACOSX/Figure 2 zip files/._2P.zip
- Figure 2 zip files/2Q.zip
- __MACOSX/Figure 2 zip files/._2Q.zip
- Figure 2 zip files/2M.zip
- __MACOSX/Figure 2 zip files/._2M.zip
- Figure 2 zip files/2N.zip
- __MACOSX/Figure 2 zip files/._2N.zip
- Figure 2 zip files/2O.zip
- __MACOSX/Figure 2 zip files/._2O.zip
- Figure 2 zip files/2X.zip
- __MACOSX/Figure 2 zip files/._2X.zip
- Figure 2 zip files/2K-L.zip
- __MACOSX/Figure 2 zip files/._2K-L.zip
- Figure 2 zip files/2A-D.zip
- __MACOSX/Figure 2 zip files/._2A-D.zip
