# Supplementary material for: Foxp1 suppresses cortical angiogenesis and attenuates HIF-1alpha signaling to promote neural progenitor cell maintenance
Source: EMBO Rep. 2024 Apr 10;25(5):9. doi: 10.1038/s44319-024-00131-8 (PMC11094073; doi:10.1038/s44319-024-00131-8)
Supplement: Supplementary file 8 — Source data Fig. 3 [file 44319_2024_131_MOESM8_ESM.zip]

Archive with 31 entries (30 files):
- Figure 3 zip files/
- Figure 3 zip files/3G.zip
- __MACOSX/Figure 3 zip files/._3G.zip
- Figure 3 zip files/3P.zip
- __MACOSX/Figure 3 zip files/._3P.zip
- Figure 3 zip files/3E.zip
- __MACOSX/Figure 3 zip files/._3E.zip
- Figure 3 zip files/3D.zip
- __MACOSX/Figure 3 zip files/._3D.zip
- Figure 3 zip files/3A.zip
- __MACOSX/Figure 3 zip files/._3A.zip
- Figure 3 zip files/3C.zip
- __MACOSX/Figure 3 zip files/._3C.zip
- Figure 3 zip files/3B.zip
- __MACOSX/Figure 3 zip files/._3B.zip
- Figure 3 zip files/3O.zip
- __MACOSX/Figure 3 zip files/._3O.zip
- Figure 3 zip files/3N.zip
- __MACOSX/Figure 3 zip files/._3N.zip
- Figure 3 zip files/3L.zip
- __MACOSX/Figure 3 zip files/._3L.zip
- Figure 3 zip files/3M.zip
- __MACOSX/Figure 3 zip files/._3M.zip
- Figure 3 zip files/3I.zip
- __MACOSX/Figure 3 zip files/._3I.zip
- Figure 3 zip files/3H.zip
- __MACOSX/Figure 3 zip files/._3H.zip
- Figure 3 zip files/3J.zip
- __MACOSX/Figure 3 zip files/._3J.zip
- Figure 3 zip files/3K.zip
- __MACOSX/Figure 3 zip files/._3K.zip
