# Supplementary material for: Foxp1 suppresses cortical angiogenesis and attenuates HIF-1alpha signaling to promote neural progenitor cell maintenance
Source: EMBO Rep. 2024 Apr 10;25(5):9. doi: 10.1038/s44319-024-00131-8 (PMC11094073; doi:10.1038/s44319-024-00131-8)
Supplement: Supplementary file 9 — Source data Fig. 4 [file 44319_2024_131_MOESM9_ESM.zip]

Archive with 25 entries (24 files):
- Figure 4 zip files/
- Figure 4 zip files/4A.zip
- __MACOSX/Figure 4 zip files/._4A.zip
- Figure 4 zip files/4B.zip
- __MACOSX/Figure 4 zip files/._4B.zip
- Figure 4 zip files/4C.zip
- __MACOSX/Figure 4 zip files/._4C.zip
- Figure 4 zip files/4G.zip
- __MACOSX/Figure 4 zip files/._4G.zip
- Figure 4 zip files/4F.zip
- __MACOSX/Figure 4 zip files/._4F.zip
- Figure 4 zip files/4D.zip
- __MACOSX/Figure 4 zip files/._4D.zip
- Figure 4 zip files/4E.zip
- __MACOSX/Figure 4 zip files/._4E.zip
- Figure 4 zip files/4H.zip
- __MACOSX/Figure 4 zip files/._4H.zip
- Figure 4 zip files/4I.zip
- __MACOSX/Figure 4 zip files/._4I.zip
- Figure 4 zip files/4K.zip
- __MACOSX/Figure 4 zip files/._4K.zip
- Figure 4 zip files/4J.zip
- __MACOSX/Figure 4 zip files/._4J.zip
- Figure 4 zip files/4L.zip
- __MACOSX/Figure 4 zip files/._4L.zip
