# Supplementary material for: Foxp1 suppresses cortical angiogenesis and attenuates HIF-1alpha signaling to promote neural progenitor cell maintenance
Source: EMBO Rep. 2024 Apr 10;25(5):9. doi: 10.1038/s44319-024-00131-8 (PMC11094073; doi:10.1038/s44319-024-00131-8)
Supplement: Supplementary file 10 — Figure EV2T-X Source Data [file 44319_2024_131_MOESM10_ESM.zip]

Archive with 35 entries (29 files):
- Western blots for Figure EV2/
- __MACOSX/._Western blots for Figure EV2
- Western blots for Figure EV2/EV2W/
- Western blots for Figure EV2/EV2V/
- Western blots for Figure EV2/EV2X/
- Western blots for Figure EV2/.DS_Store
- __MACOSX/Western blots for Figure EV2/._.DS_Store
- Western blots for Figure EV2/EV2T/
- Western blots for Figure EV2/EV2U/
- Western blots for Figure EV2/EV2W/EV2W.xlsx
- __MACOSX/Western blots for Figure EV2/EV2W/._EV2W.xlsx
- Western blots for Figure EV2/EV2V/EV2V.xlsx
- __MACOSX/Western blots for Figure EV2/EV2V/._EV2V.xlsx
- Western blots for Figure EV2/EV2X/~$EV2X.xlsx
- __MACOSX/Western blots for Figure EV2/EV2X/._~$EV2X.xlsx
- Western blots for Figure EV2/EV2X/EV2X.xlsx
- __MACOSX/Western blots for Figure EV2/EV2X/._EV2X.xlsx
- Western blots for Figure EV2/EV2T/EV2 VEGFa actin.tif
- __MACOSX/Western blots for Figure EV2/EV2T/._EV2 VEGFa actin.tif
- Western blots for Figure EV2/EV2T/EV2 Ldha.tif
- __MACOSX/Western blots for Figure EV2/EV2T/._EV2 Ldha.tif
- Western blots for Figure EV2/EV2T/EV2 LDHA actin.tif
- __MACOSX/Western blots for Figure EV2/EV2T/._EV2 LDHA actin.tif
- Western blots for Figure EV2/EV2T/EV2 HIF1a.tif
- __MACOSX/Western blots for Figure EV2/EV2T/._EV2 HIF1a.tif
- Western blots for Figure EV2/EV2T/EV2  Glut1 actin.tif
- __MACOSX/Western blots for Figure EV2/EV2T/._EV2  Glut1 actin.tif
- Western blots for Figure EV2/EV2T/EV2 VEGFa.tif
- __MACOSX/Western blots for Figure EV2/EV2T/._EV2 VEGFa.tif
- Western blots for Figure EV2/EV2T/EV2 Glut1.tif
- __MACOSX/Western blots for Figure EV2/EV2T/._EV2 Glut1.tif
- Western blots for Figure EV2/EV2T/EV2 HIF1a actin.tif
- __MACOSX/Western blots for Figure EV2/EV2T/._EV2 HIF1a actin.tif
- Western blots for Figure EV2/EV2U/EV2U.xlsx
- __MACOSX/Western blots for Figure EV2/EV2U/._EV2U.xlsx
