# Supplementary material for: Foxp1 suppresses cortical angiogenesis and attenuates HIF-1alpha signaling to promote neural progenitor cell maintenance
Source: EMBO Rep. 2024 Apr 10;25(5):9. doi: 10.1038/s44319-024-00131-8 (PMC11094073; doi:10.1038/s44319-024-00131-8)
Supplement: Supplementary file 10 — Figure EV2T-X Source Data [file 44319_2024_131_MOESM10_ESM.zip › Western blots for Figure EV2/EV2W/EV2W.xlsx]

## Sheet: Sheet1
Ldha
E11.5	E12.5	E13.5
0.941686	0.422163	0.410904
0.982816	0.51431	0.324425
1.0755	0.637115	0.351521
0.932266	0.864287	0.793605
0.90605	0.846494	0.903233
1.01747	0.797796	0.900147
