# Supplementary material for: Foxp1 suppresses cortical angiogenesis and attenuates HIF-1alpha signaling to promote neural progenitor cell maintenance
Source: EMBO Rep. 2024 Apr 10;25(5):9. doi: 10.1038/s44319-024-00131-8 (PMC11094073; doi:10.1038/s44319-024-00131-8)
Supplement: Supplementary file 10 — Figure EV2T-X Source Data [file 44319_2024_131_MOESM10_ESM.zip › Western blots for Figure EV2/EV2V/EV2V.xlsx]

## Sheet: Sheet1
Glut1
E11.5	E12.5	E13.5
1.17351	2.24077	2.69795
0.722258	2.40635	3.80379
0.526017	2.82024	3.68953
