# Supplementary material for: Foxp1 suppresses cortical angiogenesis and attenuates HIF-1alpha signaling to promote neural progenitor cell maintenance
Source: EMBO Rep. 2024 Apr 10;25(5):9. doi: 10.1038/s44319-024-00131-8 (PMC11094073; doi:10.1038/s44319-024-00131-8)
Supplement: Supplementary file 10 — Figure EV2T-X Source Data [file 44319_2024_131_MOESM10_ESM.zip › Western blots for Figure EV2/EV2X/EV2X.xlsx]

## Sheet: Sheet1
Vegfa
E11.5	E12.5	E13.5
1.04079	0.780542	0.671632
1.16688	0.68115	0.884692
0.792327	0.643001	0.842384
1.07737	0.916098	1.06834
1.12942	0.872311	0.897653
1.00899	0.788622	0.919506
	0.671632
