# Supplementary material for: Foxp1 suppresses cortical angiogenesis and attenuates HIF-1alpha signaling to promote neural progenitor cell maintenance
Source: EMBO Rep. 2024 Apr 10;25(5):9. doi: 10.1038/s44319-024-00131-8 (PMC11094073; doi:10.1038/s44319-024-00131-8)
Supplement: Supplementary file 10 — Figure EV2T-X Source Data [file 44319_2024_131_MOESM10_ESM.zip › Western blots for Figure EV2/EV2U/EV2U.xlsx]

## Sheet: Sheet1
HIF1a
E11.5	E12.5	E13.5
1.27991	0.738372	0.27055
0.937429	0.528111	0.148314
0.782656	0.334821	0.200052
1.1342	0.833023
1.14274	0.866264
1.19024	0.684707
